# Supplementary material for: Kidney Function Change and All-Cause Mortality in Denosumab Users with and without Chronic Kidney Disease
Source: J Pers Med. 2022 Jan 31;12(2):185. doi: 10.3390/jpm12020185 (PMC8875658; doi:10.3390/jpm12020185)
Supplement: Supplementary file 1 [file jpm-12-00185-s001.zip]

Archive with 1 entries (1 files):
- jpm-1530381-supplementary.pdf
